# Supplementary material for: Gene body DNA methylation in seagrasses: inter- and intraspecific differences and interaction with transcriptome plasticity under heat stress
Source: Sci Rep. 2021 Jul 12;11:14343. doi: 10.1038/s41598-021-93606-w (PMC8275578; doi:10.1038/s41598-021-93606-w)
Supplement: Supplementary file 2 — Supplementary Information 2. [file 41598_2021_93606_MOESM2_ESM.xlsx]

## Sheet: S1a_POS_Warm_BP(28)
Table S1a. Enriched biological proccess (GO terms; FDR<0.001) from the functional analysis of DEGs within the high-CpGO/E component of P. oceanica Warm-plants after the six-week warming period. Total number of DEGs = 40.
GO ID	GO Name	GO Category	FDR	P-Value
GO:0008152	metabolic process	BIOLOGICAL_PROCESS	3.26156e-07	4.07085e-11
GO:0044710	single-organism metabolic process	BIOLOGICAL_PROCESS	0.000161365	6.04212e-08
GO:0009987	cellular process	BIOLOGICAL_PROCESS	0.00023046	1.43482e-07
GO:0044237	cellular metabolic process	BIOLOGICAL_PROCESS	0.00023046	1.43822e-07
GO:0071704	organic substance metabolic process	BIOLOGICAL_PROCESS	0.000265696	1.98974e-07
GO:0009058	biosynthetic process	BIOLOGICAL_PROCESS	0.000466154	4.48598e-07
GO:0044699	single-organism process	BIOLOGICAL_PROCESS	0.000466154	4.65456e-07
GO:0044249	cellular biosynthetic process	BIOLOGICAL_PROCESS	0.00212448	2.38646e-06
GO:1901576	organic substance biosynthetic process	BIOLOGICAL_PROCESS	0.0028406	3.54543e-06
GO:0044238	primary metabolic process	BIOLOGICAL_PROCESS	0.00487146	7.27911e-06
GO:0072593	reactive oxygen species metabolic process	BIOLOGICAL_PROCESS	0.00487146	7.90427e-06
GO:0044711	single-organism biosynthetic process	BIOLOGICAL_PROCESS	0.00707419	1.41272e-05
GO:0016053	organic acid biosynthetic process	BIOLOGICAL_PROCESS	0.0131552	3.06452e-05
GO:0046394	carboxylic acid biosynthetic process	BIOLOGICAL_PROCESS	0.0131552	3.06452e-05
GO:0044763	single-organism cellular process	BIOLOGICAL_PROCESS	0.0131552	3.11968e-05
GO:0055114	oxidation-reduction process	BIOLOGICAL_PROCESS	0.0188869	5.42184e-05
GO:0072330	monocarboxylic acid biosynthetic process	BIOLOGICAL_PROCESS	0.0279334	8.36747e-05
GO:0043436	oxoacid metabolic process	BIOLOGICAL_PROCESS	0.0421007	0.000141138
GO:0006082	organic acid metabolic process	BIOLOGICAL_PROCESS	0.0421007	0.000141877
GO:0044283	small molecule biosynthetic process	BIOLOGICAL_PROCESS	0.0429188	0.000154148
GO:0044260	cellular macromolecule metabolic process	BIOLOGICAL_PROCESS	0.0429188	0.000155348
GO:0071554	cell wall organization or biogenesis	BIOLOGICAL_PROCESS	0.0436356	0.000168843
GO:2000215	negative regulation of proline metabolic process	BIOLOGICAL_PROCESS	0.0436356	0.000192788
GO:2000214	regulation of proline metabolic process	BIOLOGICAL_PROCESS	0.0436356	0.000192788
GO:2000283	negative regulation of cellular amino acid biosynthetic process	BIOLOGICAL_PROCESS	0.0436356	0.000192788
GO:1902006	negative regulation of proline biosynthetic process	BIOLOGICAL_PROCESS	0.0436356	0.000192788
GO:1902005	regulation of proline biosynthetic process	BIOLOGICAL_PROCESS	0.0436356	0.000192788
GO:0019222	regulation of metabolic process	BIOLOGICAL_PROCESS	0.0436356	0.000196066

## Sheet: S1b_POS_Cold_BP(176)
Table S1b. Enriched biological proccess (GO terms; FDR<0.001) from the functional analysis of DEGs within the high-CpGO/E component of P. oceanica Cold-plants after the six-week warming period. Total number of DEGs = 125.
GO ID	GO Name	GO Category	FDR	P-Value
GO:0044699	single-organism process	BIOLOGICAL_PROCESS	1.18775e-31	1.48247e-35
GO:0008152	metabolic process	BIOLOGICAL_PROCESS	1.47585e-27	5.52615e-31
GO:0044710	single-organism metabolic process	BIOLOGICAL_PROCESS	1.01018e-22	5.04332e-26
GO:0044763	single-organism cellular process	BIOLOGICAL_PROCESS	1.08819e-18	8.1492e-22
GO:0009987	cellular process	BIOLOGICAL_PROCESS	6.9851e-17	6.10281e-20
GO:0071704	organic substance metabolic process	BIOLOGICAL_PROCESS	1.96844e-15	2.70255e-18
GO:0044711	single-organism biosynthetic process	BIOLOGICAL_PROCESS	7.93414e-14	1.58445e-16
GO:0009058	biosynthetic process	BIOLOGICAL_PROCESS	3.37255e-12	7.57687e-15
GO:0055114	oxidation-reduction process	BIOLOGICAL_PROCESS	5.85411e-12	1.38827e-14
GO:0044237	cellular metabolic process	BIOLOGICAL_PROCESS	6.2157e-12	1.5516e-14
GO:0044238	primary metabolic process	BIOLOGICAL_PROCESS	2.87437e-10	8.25143e-13
GO:0044281	small molecule metabolic process	BIOLOGICAL_PROCESS	1.05057e-09	3.147e-12
GO:1901576	organic substance biosynthetic process	BIOLOGICAL_PROCESS	1.36732e-09	4.43714e-12
GO:1901564	organonitrogen compound metabolic process	BIOLOGICAL_PROCESS	1.89895e-08	7.3474e-11
GO:0044249	cellular biosynthetic process	BIOLOGICAL_PROCESS	6.45175e-08	2.57683e-10
GO:0006810	transport	BIOLOGICAL_PROCESS	7.77456e-07	3.2022e-09
GO:0051234	establishment of localization	BIOLOGICAL_PROCESS	1.01977e-06	4.45032e-09
GO:0044765	single-organism transport	BIOLOGICAL_PROCESS	1.01977e-06	4.45479e-09
GO:1902578	single-organism localization	BIOLOGICAL_PROCESS	1.13446e-06	5.38062e-09
GO:0051179	localization	BIOLOGICAL_PROCESS	1.50962e-06	7.72524e-09
GO:0044283	small molecule biosynthetic process	BIOLOGICAL_PROCESS	1.73113e-06	9.0748e-09
GO:0006629	lipid metabolic process	BIOLOGICAL_PROCESS	1.83949e-06	9.87246e-09
GO:0006091	generation of precursor metabolites and energy	BIOLOGICAL_PROCESS	2.35901e-06	1.29551e-08
GO:0098655	cation transmembrane transport	BIOLOGICAL_PROCESS	6.9748e-06	4.34139e-08
GO:1901135	carbohydrate derivative metabolic process	BIOLOGICAL_PROCESS	6.9748e-06	4.35272e-08
GO:0006793	phosphorus metabolic process	BIOLOGICAL_PROCESS	7.64738e-06	4.86791e-08
GO:0071554	cell wall organization or biogenesis	BIOLOGICAL_PROCESS	8.31339e-06	5.39561e-08
GO:0006812	cation transport	BIOLOGICAL_PROCESS	1.18632e-05	8.29182e-08
GO:0050896	response to stimulus	BIOLOGICAL_PROCESS	1.19996e-05	8.53688e-08
GO:0006811	ion transport	BIOLOGICAL_PROCESS	1.87769e-05	1.42934e-07
GO:0019637	organophosphate metabolic process	BIOLOGICAL_PROCESS	2.25253e-05	1.7431e-07
GO:0043436	oxoacid metabolic process	BIOLOGICAL_PROCESS	2.25773e-05	1.77935e-07
GO:0006082	organic acid metabolic process	BIOLOGICAL_PROCESS	2.25773e-05	1.80348e-07
GO:0006796	phosphate-containing compound metabolic process	BIOLOGICAL_PROCESS	2.83919e-05	2.30338e-07
GO:0098662	inorganic cation transmembrane transport	BIOLOGICAL_PROCESS	4.73113e-05	4.25164e-07
GO:0098660	inorganic ion transmembrane transport	BIOLOGICAL_PROCESS	6.34663e-05	5.94105e-07
GO:1901072	glucosamine-containing compound catabolic process	BIOLOGICAL_PROCESS	6.68944e-05	7.09689e-07
GO:1901071	glucosamine-containing compound metabolic process	BIOLOGICAL_PROCESS	6.68944e-05	7.09689e-07
GO:0046348	amino sugar catabolic process	BIOLOGICAL_PROCESS	6.68944e-05	7.09689e-07
GO:0006032	chitin catabolic process	BIOLOGICAL_PROCESS	6.68944e-05	7.09689e-07
GO:0006030	chitin metabolic process	BIOLOGICAL_PROCESS	6.68944e-05	7.09689e-07
GO:0046034	ATP metabolic process	BIOLOGICAL_PROCESS	6.70156e-05	7.27704e-07
GO:0034220	ion transmembrane transport	BIOLOGICAL_PROCESS	7.22611e-05	8.02701e-07
GO:0009205	purine ribonucleoside triphosphate metabolic process	BIOLOGICAL_PROCESS	7.41063e-05	8.32447e-07
GO:0009144	purine nucleoside triphosphate metabolic process	BIOLOGICAL_PROCESS	7.50827e-05	8.52787e-07
GO:0019752	carboxylic acid metabolic process	BIOLOGICAL_PROCESS	7.83323e-05	8.99472e-07
GO:0009199	ribonucleoside triphosphate metabolic process	BIOLOGICAL_PROCESS	8.3761e-05	9.72263e-07
GO:0009141	nucleoside triphosphate metabolic process	BIOLOGICAL_PROCESS	9.10051e-05	1.06771e-06
GO:0009126	purine nucleoside monophosphate metabolic process	BIOLOGICAL_PROCESS	9.13094e-05	1.10547e-06
GO:0009167	purine ribonucleoside monophosphate metabolic process	BIOLOGICAL_PROCESS	9.13094e-05	1.10547e-06
GO:0032787	monocarboxylic acid metabolic process	BIOLOGICAL_PROCESS	9.5817e-05	1.172e-06
GO:0009161	ribonucleoside monophosphate metabolic process	BIOLOGICAL_PROCESS	0.000113618	1.41809e-06
GO:0019693	ribose phosphate metabolic process	BIOLOGICAL_PROCESS	0.000115149	1.45473e-06
GO:0009123	nucleoside monophosphate metabolic process	BIOLOGICAL_PROCESS	0.000115149	1.46595e-06
GO:0044255	cellular lipid metabolic process	BIOLOGICAL_PROCESS	0.000120994	1.58567e-06
GO:0009150	purine ribonucleotide metabolic process	BIOLOGICAL_PROCESS	0.000127684	1.68928e-06
GO:0008610	lipid biosynthetic process	BIOLOGICAL_PROCESS	0.000149673	1.99888e-06
GO:0006163	purine nucleotide metabolic process	BIOLOGICAL_PROCESS	0.000151703	2.04492e-06
GO:0046128	purine ribonucleoside metabolic process	BIOLOGICAL_PROCESS	0.000151889	2.06638e-06
GO:0042278	purine nucleoside metabolic process	BIOLOGICAL_PROCESS	0.000156899	2.15413e-06
GO:0016998	cell wall macromolecule catabolic process	BIOLOGICAL_PROCESS	0.000188486	2.65837e-06
GO:1901575	organic substance catabolic process	BIOLOGICAL_PROCESS	0.000194733	2.79509e-06
GO:0015979	photosynthesis	BIOLOGICAL_PROCESS	0.000195224	2.8265e-06
GO:0009119	ribonucleoside metabolic process	BIOLOGICAL_PROCESS	0.000195841	2.85989e-06
GO:0009116	nucleoside metabolic process	BIOLOGICAL_PROCESS	0.000247678	3.6787e-06
GO:0055085	transmembrane transport	BIOLOGICAL_PROCESS	0.000250815	3.7566e-06
GO:0005975	carbohydrate metabolic process	BIOLOGICAL_PROCESS	0.000282388	4.29997e-06
GO:0009259	ribonucleotide metabolic process	BIOLOGICAL_PROCESS	0.000283554	4.35311e-06
GO:0009628	response to abiotic stimulus	BIOLOGICAL_PROCESS	0.000331206	5.16734e-06
GO:0009056	catabolic process	BIOLOGICAL_PROCESS	0.000361762	5.68922e-06
GO:0009117	nucleotide metabolic process	BIOLOGICAL_PROCESS	0.000367258	5.82149e-06
GO:0006753	nucleoside phosphate metabolic process	BIOLOGICAL_PROCESS	0.000377235	6.02672e-06
GO:1901657	glycosyl compound metabolic process	BIOLOGICAL_PROCESS	0.000414731	6.72928e-06
GO:0016051	carbohydrate biosynthetic process	BIOLOGICAL_PROCESS	0.000418671	6.84547e-06
GO:1901700	response to oxygen-containing compound	BIOLOGICAL_PROCESS	0.000419063	6.90418e-06
GO:0072521	purine-containing compound metabolic process	BIOLOGICAL_PROCESS	0.000597334	1.01776e-05
GO:0006118	obsolete electron transport	BIOLOGICAL_PROCESS	0.000643844	1.10897e-05
GO:0098542	defense response to other organism	BIOLOGICAL_PROCESS	0.000659143	1.14355e-05
GO:0042221	response to chemical	BIOLOGICAL_PROCESS	0.000757	1.33221e-05
GO:0006040	amino sugar metabolic process	BIOLOGICAL_PROCESS	0.000836503	1.49301e-05
GO:0006026	aminoglycan catabolic process	BIOLOGICAL_PROCESS	0.000836503	1.49301e-05
GO:1901565	organonitrogen compound catabolic process	BIOLOGICAL_PROCESS	0.000902682	1.65102e-05
GO:0015986	ATP synthesis coupled proton transport	BIOLOGICAL_PROCESS	0.000902682	1.67725e-05
GO:0015985	energy coupled proton transport, down electrochemical gradient	BIOLOGICAL_PROCESS	0.000902682	1.67725e-05
GO:0009605	response to external stimulus	BIOLOGICAL_PROCESS	0.000998468	1.91917e-05
GO:0051704	multi-organism process	BIOLOGICAL_PROCESS	0.000998468	1.91917e-05
GO:0055086	nucleobase-containing small molecule metabolic process	BIOLOGICAL_PROCESS	0.00105191	2.04814e-05
GO:0006952	defense response	BIOLOGICAL_PROCESS	0.00113658	2.22719e-05
GO:1902600	hydrogen ion transmembrane transport	BIOLOGICAL_PROCESS	0.00116128	2.30458e-05
GO:0044036	cell wall macromolecule metabolic process	BIOLOGICAL_PROCESS	0.00120584	2.40806e-05
GO:0016053	organic acid biosynthetic process	BIOLOGICAL_PROCESS	0.00133542	2.70017e-05
GO:0046394	carboxylic acid biosynthetic process	BIOLOGICAL_PROCESS	0.00133542	2.70017e-05
GO:0009800	cinnamic acid biosynthetic process	BIOLOGICAL_PROCESS	0.00143623	2.95778e-05
GO:0009803	cinnamic acid metabolic process	BIOLOGICAL_PROCESS	0.00143623	2.95778e-05
GO:0043207	response to external biotic stimulus	BIOLOGICAL_PROCESS	0.00147055	3.06517e-05
GO:0051707	response to other organism	BIOLOGICAL_PROCESS	0.00147055	3.06517e-05
GO:0006950	response to stress	BIOLOGICAL_PROCESS	0.00156667	3.28508e-05
GO:0071840	cellular component organization or biogenesis	BIOLOGICAL_PROCESS	0.00172119	3.65675e-05
GO:0042126	nitrate metabolic process	BIOLOGICAL_PROCESS	0.00172119	3.69502e-05
GO:0042128	nitrate assimilation	BIOLOGICAL_PROCESS	0.00172119	3.69502e-05
GO:0009607	response to biotic stimulus	BIOLOGICAL_PROCESS	0.00204856	4.57063e-05
GO:0006754	ATP biosynthetic process	BIOLOGICAL_PROCESS	0.00204856	4.57678e-05
GO:0090407	organophosphate biosynthetic process	BIOLOGICAL_PROCESS	0.00230882	5.21588e-05
GO:1902222	erythrose 4-phosphate/phosphoenolpyruvate family amino acid catabolic process	BIOLOGICAL_PROCESS	0.00233161	5.41288e-05
GO:0006559	L-phenylalanine catabolic process	BIOLOGICAL_PROCESS	0.00233161	5.41288e-05
GO:2001057	reactive nitrogen species metabolic process	BIOLOGICAL_PROCESS	0.00233161	5.41288e-05
GO:0006122	mitochondrial electron transport, ubiquinol to cytochrome c	BIOLOGICAL_PROCESS	0.00233161	5.41288e-05
GO:0072330	monocarboxylic acid biosynthetic process	BIOLOGICAL_PROCESS	0.00237381	5.5701e-05
GO:0015672	monovalent inorganic cation transport	BIOLOGICAL_PROCESS	0.00237381	5.5701e-05
GO:0019538	protein metabolic process	BIOLOGICAL_PROCESS	0.00272375	6.45923e-05
GO:1901136	carbohydrate derivative catabolic process	BIOLOGICAL_PROCESS	0.00280325	6.68273e-05
GO:0034285	response to disaccharide	BIOLOGICAL_PROCESS	0.00284431	6.92261e-05
GO:0009206	purine ribonucleoside triphosphate biosynthetic process	BIOLOGICAL_PROCESS	0.00284431	6.92261e-05
GO:0009145	purine nucleoside triphosphate biosynthetic process	BIOLOGICAL_PROCESS	0.00284431	6.92261e-05
GO:0009744	response to sucrose	BIOLOGICAL_PROCESS	0.00284431	6.92261e-05
GO:0006022	aminoglycan metabolic process	BIOLOGICAL_PROCESS	0.00344912	8.48074e-05
GO:1901566	organonitrogen compound biosynthetic process	BIOLOGICAL_PROCESS	0.00389923	9.73346e-05
GO:0044723	single-organism carbohydrate metabolic process	BIOLOGICAL_PROCESS	0.0039624	9.94062e-05
GO:0006807	nitrogen compound metabolic process	BIOLOGICAL_PROCESS	0.00405162	0.000103162
GO:0009201	ribonucleoside triphosphate biosynthetic process	BIOLOGICAL_PROCESS	0.00425666	0.000108913
GO:0009142	nucleoside triphosphate biosynthetic process	BIOLOGICAL_PROCESS	0.00449471	0.000115565
GO:0019684	photosynthesis, light reaction	BIOLOGICAL_PROCESS	0.00464336	0.000119967
GO:0009127	purine nucleoside monophosphate biosynthetic process	BIOLOGICAL_PROCESS	0.00480836	0.00012603
GO:0009168	purine ribonucleoside monophosphate biosynthetic process	BIOLOGICAL_PROCESS	0.00480836	0.00012603
GO:0044085	cellular component biogenesis	BIOLOGICAL_PROCESS	0.00517489	0.000136283
GO:1901362	organic cyclic compound biosynthetic process	BIOLOGICAL_PROCESS	0.0056163	0.000148609
GO:0046364	monosaccharide biosynthetic process	BIOLOGICAL_PROCESS	0.00673057	0.000181453
GO:0009812	flavonoid metabolic process	BIOLOGICAL_PROCESS	0.00675724	0.000183016
GO:0071941	nitrogen cycle metabolic process	BIOLOGICAL_PROCESS	0.00753162	0.000206134
GO:0042537	benzene-containing compound metabolic process	BIOLOGICAL_PROCESS	0.00753162	0.000206809
GO:0009152	purine ribonucleotide biosynthetic process	BIOLOGICAL_PROCESS	0.00801206	0.000222002
GO:0009156	ribonucleoside monophosphate biosynthetic process	BIOLOGICAL_PROCESS	0.00816368	0.000227222
GO:0009124	nucleoside monophosphate biosynthetic process	BIOLOGICAL_PROCESS	0.00865494	0.000243356
GO:0009821	alkaloid biosynthetic process	BIOLOGICAL_PROCESS	0.00865494	0.000244136
GO:0042451	purine nucleoside biosynthetic process	BIOLOGICAL_PROCESS	0.00971968	0.000277809
GO:0046129	purine ribonucleoside biosynthetic process	BIOLOGICAL_PROCESS	0.00971968	0.000277809
GO:0006818	hydrogen transport	BIOLOGICAL_PROCESS	0.0101561	0.000294086
GO:0015992	proton transport	BIOLOGICAL_PROCESS	0.0101561	0.000294086
GO:0044267	cellular protein metabolic process	BIOLOGICAL_PROCESS	0.0103888	0.000303417
GO:0006164	purine nucleotide biosynthetic process	BIOLOGICAL_PROCESS	0.0114265	0.000335151
GO:0044271	cellular nitrogen compound biosynthetic process	BIOLOGICAL_PROCESS	0.0118155	0.000348868
GO:0010033	response to organic substance	BIOLOGICAL_PROCESS	0.0118155	0.000349509
GO:0044712	single-organism catabolic process	BIOLOGICAL_PROCESS	0.0124575	0.000370055
GO:0045229	external encapsulating structure organization	BIOLOGICAL_PROCESS	0.0127206	0.000379459
GO:0065007	biological regulation	BIOLOGICAL_PROCESS	0.0132171	0.000397568
GO:0010224	response to UV-B	BIOLOGICAL_PROCESS	0.0133077	0.000401954
GO:0006464	cellular protein modification process	BIOLOGICAL_PROCESS	0.0137047	0.000417366
GO:0036211	protein modification process	BIOLOGICAL_PROCESS	0.0137047	0.000417366
GO:0071669	plant-type cell wall organization or biogenesis	BIOLOGICAL_PROCESS	0.0148153	0.000454889
GO:0044550	secondary metabolite biosynthetic process	BIOLOGICAL_PROCESS	0.0148153	0.000454889
GO:0009074	aromatic amino acid family catabolic process	BIOLOGICAL_PROCESS	0.0156127	0.00048132
GO:0042455	ribonucleoside biosynthetic process	BIOLOGICAL_PROCESS	0.0159992	0.00049723
GO:0009163	nucleoside biosynthetic process	BIOLOGICAL_PROCESS	0.016216	0.00050599
GO:0009820	alkaloid metabolic process	BIOLOGICAL_PROCESS	0.0162579	0.000509329
GO:0006694	steroid biosynthetic process	BIOLOGICAL_PROCESS	0.0190466	0.00059907
GO:0001101	response to acid chemical	BIOLOGICAL_PROCESS	0.019903	0.000628489
GO:0072522	purine-containing compound biosynthetic process	BIOLOGICAL_PROCESS	0.020813	0.000659822
GO:0006631	fatty acid metabolic process	BIOLOGICAL_PROCESS	0.0217386	0.000691879
GO:0042254	ribosome biogenesis	BIOLOGICAL_PROCESS	0.0217522	0.000695028
GO:0016114	terpenoid biosynthetic process	BIOLOGICAL_PROCESS	0.0220668	0.000713344
GO:0009743	response to carbohydrate	BIOLOGICAL_PROCESS	0.0220668	0.000713344
GO:0050789	regulation of biological process	BIOLOGICAL_PROCESS	0.0223401	0.000730542
GO:0008202	steroid metabolic process	BIOLOGICAL_PROCESS	0.0236165	0.000781124
GO:0006644	phospholipid metabolic process	BIOLOGICAL_PROCESS	0.0243609	0.000811826
GO:0006721	terpenoid metabolic process	BIOLOGICAL_PROCESS	0.0244095	0.000816495
GO:0030001	metal ion transport	BIOLOGICAL_PROCESS	0.0245796	0.00082525
GO:0006732	coenzyme metabolic process	BIOLOGICAL_PROCESS	0.0247174	0.000832961
GO:0090662	ATP hydrolysis coupled transmembrane transport	BIOLOGICAL_PROCESS	0.0253877	0.000868226
GO:0015991	ATP hydrolysis coupled proton transport	BIOLOGICAL_PROCESS	0.0253877	0.000868226
GO:0015988	energy coupled proton transmembrane transport, against electrochemical gradient	BIOLOGICAL_PROCESS	0.0253877	0.000868226
GO:0043412	macromolecule modification	BIOLOGICAL_PROCESS	0.0254305	0.000872864
GO:1901615	organic hydroxy compound metabolic process	BIOLOGICAL_PROCESS	0.0257662	0.000887604
GO:0006650	glycerophospholipid metabolic process	BIOLOGICAL_PROCESS	0.0262208	0.000915747
GO:0022613	ribonucleoprotein complex biogenesis	BIOLOGICAL_PROCESS	0.0267086	0.000941539
GO:0006119	oxidative phosphorylation	BIOLOGICAL_PROCESS	0.0267086	0.000941698
GO:0044262	cellular carbohydrate metabolic process	BIOLOGICAL_PROCESS	0.0276754	0.000987914

## Sheet: S1c_CYM_Warm_BP(128)
Table S1c. Enriched biological proccess (GO terms; FDR<0.001) from the functional analysis of DEGs within the high-CpGO/E component of C. nodosa Warm-plants after the six-week warming period. Total number of DEGs = 251.
GO ID	GO Name	GO Category	FDR	P-Value
GO:0008152	metabolic process	BIOLOGICAL_PROCESS	1.31061e-40	3.04085e-44
GO:0044699	single-organism process	BIOLOGICAL_PROCESS	1.51041e-34	5.25666e-38
GO:0009987	cellular process	BIOLOGICAL_PROCESS	3.04733e-29	1.41408e-32
GO:0044710	single-organism metabolic process	BIOLOGICAL_PROCESS	6.49314e-23	4.51959e-26
GO:0044763	single-organism cellular process	BIOLOGICAL_PROCESS	5.46495e-19	5.07188e-22
GO:0071704	organic substance metabolic process	BIOLOGICAL_PROCESS	4.37786e-15	5.07872e-18
GO:0044237	cellular metabolic process	BIOLOGICAL_PROCESS	2.94595e-12	4.7846e-15
GO:0005975	carbohydrate metabolic process	BIOLOGICAL_PROCESS	1.60512e-10	3.70366e-13
GO:0044238	primary metabolic process	BIOLOGICAL_PROCESS	1.60512e-10	3.72418e-13
GO:0055114	oxidation-reduction process	BIOLOGICAL_PROCESS	6.19686e-10	1.50968e-12
GO:0044711	single-organism biosynthetic process	BIOLOGICAL_PROCESS	1.31157e-09	3.49956e-12
GO:0050896	response to stimulus	BIOLOGICAL_PROCESS	7.78123e-09	2.25674e-11
GO:0044281	small molecule metabolic process	BIOLOGICAL_PROCESS	1.97986e-08	6.20141e-11
GO:0043436	oxoacid metabolic process	BIOLOGICAL_PROCESS	6.28306e-08	2.0409e-10
GO:0006082	organic acid metabolic process	BIOLOGICAL_PROCESS	6.33103e-08	2.12993e-10
GO:0009058	biosynthetic process	BIOLOGICAL_PROCESS	8.86902e-08	3.08666e-10
GO:0019752	carboxylic acid metabolic process	BIOLOGICAL_PROCESS	6.30091e-07	2.63147e-09
GO:1901565	organonitrogen compound catabolic process	BIOLOGICAL_PROCESS	1.17714e-06	5.46239e-09
GO:0006811	ion transport	BIOLOGICAL_PROCESS	2.72778e-06	1.32908e-08
GO:1901576	organic substance biosynthetic process	BIOLOGICAL_PROCESS	9.30922e-06	4.75181e-08
GO:0065007	biological regulation	BIOLOGICAL_PROCESS	9.95771e-06	5.19834e-08
GO:0055085	transmembrane transport	BIOLOGICAL_PROCESS	1.19653e-05	6.50767e-08
GO:0044249	cellular biosynthetic process	BIOLOGICAL_PROCESS	1.19653e-05	6.52399e-08
GO:1901606	alpha-amino acid catabolic process	BIOLOGICAL_PROCESS	1.29202e-05	7.19456e-08
GO:0009065	glutamine family amino acid catabolic process	BIOLOGICAL_PROCESS	1.42042e-05	8.0743e-08
GO:0015979	photosynthesis	BIOLOGICAL_PROCESS	1.50527e-05	8.90589e-08
GO:0044550	secondary metabolite biosynthetic process	BIOLOGICAL_PROCESS	1.80164e-05	1.12864e-07
GO:0009063	cellular amino acid catabolic process	BIOLOGICAL_PROCESS	1.89291e-05	1.20777e-07
GO:0034637	cellular carbohydrate biosynthetic process	BIOLOGICAL_PROCESS	1.90549e-05	1.2379e-07
GO:0006812	cation transport	BIOLOGICAL_PROCESS	2.77405e-05	1.96308e-07
GO:0006629	lipid metabolic process	BIOLOGICAL_PROCESS	2.90823e-05	2.09177e-07
GO:0044262	cellular carbohydrate metabolic process	BIOLOGICAL_PROCESS	3.13337e-05	2.29005e-07
GO:1901605	alpha-amino acid metabolic process	BIOLOGICAL_PROCESS	3.24175e-05	2.40687e-07
GO:0006562	proline catabolic process	BIOLOGICAL_PROCESS	6.74407e-05	5.47662e-07
GO:0044283	small molecule biosynthetic process	BIOLOGICAL_PROCESS	8.19268e-05	6.84307e-07
GO:0009056	catabolic process	BIOLOGICAL_PROCESS	8.44622e-05	7.15283e-07
GO:0006021	inositol biosynthetic process	BIOLOGICAL_PROCESS	0.000109906	9.56255e-07
GO:0019748	secondary metabolic process	BIOLOGICAL_PROCESS	0.000169788	1.53636e-06
GO:0044723	single-organism carbohydrate metabolic process	BIOLOGICAL_PROCESS	0.000177148	1.62351e-06
GO:0009064	glutamine family amino acid metabolic process	BIOLOGICAL_PROCESS	0.000177297	1.64545e-06
GO:0050789	regulation of biological process	BIOLOGICAL_PROCESS	0.000204891	1.99662e-06
GO:0044765	single-organism transport	BIOLOGICAL_PROCESS	0.000209843	2.06922e-06
GO:1902578	single-organism localization	BIOLOGICAL_PROCESS	0.000255114	2.60623e-06
GO:0019222	regulation of metabolic process	BIOLOGICAL_PROCESS	0.000380205	4.05787e-06
GO:0008610	lipid biosynthetic process	BIOLOGICAL_PROCESS	0.000416498	4.49354e-06
GO:0098660	inorganic ion transmembrane transport	BIOLOGICAL_PROCESS	0.000436145	4.8067e-06
GO:0016053	organic acid biosynthetic process	BIOLOGICAL_PROCESS	0.000481896	5.53454e-06
GO:0046394	carboxylic acid biosynthetic process	BIOLOGICAL_PROCESS	0.000481896	5.53454e-06
GO:0009768	photosynthesis, light harvesting in photosystem I	BIOLOGICAL_PROCESS	0.00048468	5.62274e-06
GO:0016051	carbohydrate biosynthetic process	BIOLOGICAL_PROCESS	0.000506254	5.99048e-06
GO:0006952	defense response	BIOLOGICAL_PROCESS	0.000735346	8.87192e-06
GO:0044255	cellular lipid metabolic process	BIOLOGICAL_PROCESS	0.000872034	1.07234e-05
GO:0015672	monovalent inorganic cation transport	BIOLOGICAL_PROCESS	0.000959413	1.21748e-05
GO:0006020	inositol metabolic process	BIOLOGICAL_PROCESS	0.000959413	1.22098e-05
GO:1901575	organic substance catabolic process	BIOLOGICAL_PROCESS	0.000959413	1.22431e-05
GO:0006520	cellular amino acid metabolic process	BIOLOGICAL_PROCESS	0.00105223	1.35496e-05
GO:0006950	response to stress	BIOLOGICAL_PROCESS	0.00108829	1.41402e-05
GO:0016054	organic acid catabolic process	BIOLOGICAL_PROCESS	0.00131815	1.78913e-05
GO:0046395	carboxylic acid catabolic process	BIOLOGICAL_PROCESS	0.00131815	1.78913e-05
GO:0034220	ion transmembrane transport	BIOLOGICAL_PROCESS	0.00150978	2.08427e-05
GO:0009628	response to abiotic stimulus	BIOLOGICAL_PROCESS	0.00168822	2.36978e-05
GO:0006793	phosphorus metabolic process	BIOLOGICAL_PROCESS	0.00179145	2.55775e-05
GO:1902221	erythrose 4-phosphate/phosphoenolpyruvate family amino acid metabolic process	BIOLOGICAL_PROCESS	0.00179145	2.57703e-05
GO:0006558	L-phenylalanine metabolic process	BIOLOGICAL_PROCESS	0.00179145	2.57703e-05
GO:0051179	localization	BIOLOGICAL_PROCESS	0.00190745	2.78816e-05
GO:0006810	transport	BIOLOGICAL_PROCESS	0.00217655	3.2825e-05
GO:0030001	metal ion transport	BIOLOGICAL_PROCESS	0.0023277	3.55698e-05
GO:0009744	response to sucrose	BIOLOGICAL_PROCESS	0.00236716	3.67981e-05
GO:0034285	response to disaccharide	BIOLOGICAL_PROCESS	0.00260892	4.13704e-05
GO:0019438	aromatic compound biosynthetic process	BIOLOGICAL_PROCESS	0.00260892	4.14643e-05
GO:0009743	response to carbohydrate	BIOLOGICAL_PROCESS	0.0029083	4.72216e-05
GO:0009699	phenylpropanoid biosynthetic process	BIOLOGICAL_PROCESS	0.0029358	4.83623e-05
GO:0018298	protein-chromophore linkage	BIOLOGICAL_PROCESS	0.0029358	4.83623e-05
GO:0009607	response to biotic stimulus	BIOLOGICAL_PROCESS	0.00310523	5.25273e-05
GO:1902222	erythrose 4-phosphate/phosphoenolpyruvate family amino acid catabolic process	BIOLOGICAL_PROCESS	0.00310523	5.47558e-05
GO:0006559	L-phenylalanine catabolic process	BIOLOGICAL_PROCESS	0.00310523	5.47558e-05
GO:0009800	cinnamic acid biosynthetic process	BIOLOGICAL_PROCESS	0.00310523	5.47558e-05
GO:0009803	cinnamic acid metabolic process	BIOLOGICAL_PROCESS	0.00310523	5.47558e-05
GO:0033609	oxalate metabolic process	BIOLOGICAL_PROCESS	0.00310523	5.47558e-05
GO:0009765	photosynthesis, light harvesting	BIOLOGICAL_PROCESS	0.00325418	5.77598e-05
GO:0006560	proline metabolic process	BIOLOGICAL_PROCESS	0.00337802	6.03498e-05
GO:0051234	establishment of localization	BIOLOGICAL_PROCESS	0.00400783	7.20665e-05
GO:1901564	organonitrogen compound metabolic process	BIOLOGICAL_PROCESS	0.00405537	7.33919e-05
GO:0006796	phosphate-containing compound metabolic process	BIOLOGICAL_PROCESS	0.0041887	7.62906e-05
GO:0009698	phenylpropanoid metabolic process	BIOLOGICAL_PROCESS	0.00484028	8.92812e-05
GO:0005984	disaccharide metabolic process	BIOLOGICAL_PROCESS	0.00499564	9.27266e-05
GO:1901362	organic cyclic compound biosynthetic process	BIOLOGICAL_PROCESS	0.00535476	0.000100608
GO:0072330	monocarboxylic acid biosynthetic process	BIOLOGICAL_PROCESS	0.00535476	0.000100635
GO:0032787	monocarboxylic acid metabolic process	BIOLOGICAL_PROCESS	0.00608116	0.000115697
GO:0015698	inorganic anion transport	BIOLOGICAL_PROCESS	0.00711924	0.000137925
GO:0009311	oligosaccharide metabolic process	BIOLOGICAL_PROCESS	0.00905852	0.000178035
GO:0009416	response to light stimulus	BIOLOGICAL_PROCESS	0.00905852	0.000178648
GO:0098662	inorganic cation transmembrane transport	BIOLOGICAL_PROCESS	0.00921927	0.000184621
GO:0050794	regulation of cellular process	BIOLOGICAL_PROCESS	0.00921927	0.000185027
GO:0043207	response to external biotic stimulus	BIOLOGICAL_PROCESS	0.0116794	0.000238466
GO:0051707	response to other organism	BIOLOGICAL_PROCESS	0.0116794	0.000238466
GO:0005976	polysaccharide metabolic process	BIOLOGICAL_PROCESS	0.0123825	0.000257132
GO:0009314	response to radiation	BIOLOGICAL_PROCESS	0.0130485	0.000274672
GO:0019684	photosynthesis, light reaction	BIOLOGICAL_PROCESS	0.0130485	0.000275503
GO:0006091	generation of precursor metabolites and energy	BIOLOGICAL_PROCESS	0.0133792	0.000284037
GO:0050790	regulation of catalytic activity	BIOLOGICAL_PROCESS	0.0142605	0.000308916
GO:0098655	cation transmembrane transport	BIOLOGICAL_PROCESS	0.0156305	0.000351098
GO:1901072	glucosamine-containing compound catabolic process	BIOLOGICAL_PROCESS	0.0174011	0.000405756
GO:0046348	amino sugar catabolic process	BIOLOGICAL_PROCESS	0.0174011	0.000405756
GO:0010196	nonphotochemical quenching	BIOLOGICAL_PROCESS	0.0174011	0.000405756
GO:1990066	energy quenching	BIOLOGICAL_PROCESS	0.0174011	0.000405756
GO:0006026	aminoglycan catabolic process	BIOLOGICAL_PROCESS	0.0174011	0.000405756
GO:0006032	chitin catabolic process	BIOLOGICAL_PROCESS	0.0174011	0.000405756
GO:0065009	regulation of molecular function	BIOLOGICAL_PROCESS	0.0181691	0.000425773
GO:0044712	single-organism catabolic process	BIOLOGICAL_PROCESS	0.0183411	0.00043193
GO:0098542	defense response to other organism	BIOLOGICAL_PROCESS	0.0187321	0.000443313
GO:0006818	hydrogen transport	BIOLOGICAL_PROCESS	0.0204517	0.00049587
GO:0015992	proton transport	BIOLOGICAL_PROCESS	0.0204517	0.00049587
GO:0051704	multi-organism process	BIOLOGICAL_PROCESS	0.0216582	0.000527636
GO:0044282	small molecule catabolic process	BIOLOGICAL_PROCESS	0.0220552	0.000539867
GO:1901071	glucosamine-containing compound metabolic process	BIOLOGICAL_PROCESS	0.0235453	0.000592729
GO:1902358	sulfate transmembrane transport	BIOLOGICAL_PROCESS	0.0235453	0.000592729
GO:0008272	sulfate transport	BIOLOGICAL_PROCESS	0.0235453	0.000592729
GO:0006030	chitin metabolic process	BIOLOGICAL_PROCESS	0.0235453	0.000592729
GO:0046173	polyol biosynthetic process	BIOLOGICAL_PROCESS	0.0240071	0.000609926
GO:0019252	starch biosynthetic process	BIOLOGICAL_PROCESS	0.0242425	0.000618719
GO:0044248	cellular catabolic process	BIOLOGICAL_PROCESS	0.0257838	0.000664038
GO:0071554	cell wall organization or biogenesis	BIOLOGICAL_PROCESS	0.0265294	0.000693867
GO:0016998	cell wall macromolecule catabolic process	BIOLOGICAL_PROCESS	0.0265472	0.000699096
GO:0000271	polysaccharide biosynthetic process	BIOLOGICAL_PROCESS	0.03019	0.000798529
GO:0042221	response to chemical	BIOLOGICAL_PROCESS	0.0340672	0.000908985
GO:0098869	cellular oxidant detoxification	BIOLOGICAL_PROCESS	0.0357502	0.000966332
GO:1990748	cellular detoxification	BIOLOGICAL_PROCESS	0.0357502	0.000966332

## Sheet: S1d_CYM_Cold_BP(170)
Table S1d. Enriched biological proccess (GO terms; FDR<0.001) from the functional analysis of DEGs within the high-CpGO/E component of C. nodosa Cold-plants after the six-week warming period. Total number of DEGs = 364.
GO ID	GO Name	GO Category	FDR	P-Value
GO:0008152	metabolic process	BIOLOGICAL_PROCESS	7.3576e-56	8.5355e-60
GO:0044699	single-organism process	BIOLOGICAL_PROCESS	6.85463e-46	3.1808e-49
GO:0009987	cellular process	BIOLOGICAL_PROCESS	1.74853e-37	1.01423e-40
GO:0044710	single-organism metabolic process	BIOLOGICAL_PROCESS	3.6155e-31	4.19431e-34
GO:0044763	single-organism cellular process	BIOLOGICAL_PROCESS	4.17501e-25	5.32774e-28
GO:0044237	cellular metabolic process	BIOLOGICAL_PROCESS	2.88046e-23	5.68072e-26
GO:0071704	organic substance metabolic process	BIOLOGICAL_PROCESS	6.83744e-23	1.42777e-25
GO:0015979	photosynthesis	BIOLOGICAL_PROCESS	2.24024e-20	5.45766e-23
GO:0055114	oxidation-reduction process	BIOLOGICAL_PROCESS	5.30225e-20	1.35324e-22
GO:0044238	primary metabolic process	BIOLOGICAL_PROCESS	3.55784e-19	9.49309e-22
GO:0009058	biosynthetic process	BIOLOGICAL_PROCESS	7.2403e-16	2.68781e-18
GO:0044711	single-organism biosynthetic process	BIOLOGICAL_PROCESS	9.13273e-16	3.70818e-18
GO:0019684	photosynthesis, light reaction	BIOLOGICAL_PROCESS	1.19029e-15	5.10913e-18
GO:1901576	organic substance biosynthetic process	BIOLOGICAL_PROCESS	2.10615e-14	9.529e-17
GO:0006811	ion transport	BIOLOGICAL_PROCESS	1.62604e-13	8.11135e-16
GO:0044249	cellular biosynthetic process	BIOLOGICAL_PROCESS	1.84463e-13	9.41574e-16
GO:0006091	generation of precursor metabolites and energy	BIOLOGICAL_PROCESS	3.65937e-13	1.9528e-15
GO:0065007	biological regulation	BIOLOGICAL_PROCESS	1.47843e-12	8.23257e-15
GO:0044281	small molecule metabolic process	BIOLOGICAL_PROCESS	9.80101e-11	6.25355e-13
GO:0044765	single-organism transport	BIOLOGICAL_PROCESS	1.46206e-10	9.66793e-13
GO:1902578	single-organism localization	BIOLOGICAL_PROCESS	2.14386e-10	1.49224e-12
GO:0006812	cation transport	BIOLOGICAL_PROCESS	2.85335e-10	2.05229e-12
GO:0006810	transport	BIOLOGICAL_PROCESS	1.20756e-09	9.38594e-12
GO:1901362	organic cyclic compound biosynthetic process	BIOLOGICAL_PROCESS	1.36344e-09	1.07557e-11
GO:0018298	protein-chromophore linkage	BIOLOGICAL_PROCESS	1.78912e-09	1.43212e-11
GO:0051179	localization	BIOLOGICAL_PROCESS	1.85973e-09	1.51022e-11
GO:0051234	establishment of localization	BIOLOGICAL_PROCESS	2.21174e-09	1.82174e-11
GO:0043436	oxoacid metabolic process	BIOLOGICAL_PROCESS	5.68413e-09	4.87964e-11
GO:0018130	heterocycle biosynthetic process	BIOLOGICAL_PROCESS	5.69075e-09	4.95135e-11
GO:0006082	organic acid metabolic process	BIOLOGICAL_PROCESS	5.82696e-09	5.13746e-11
GO:0034220	ion transmembrane transport	BIOLOGICAL_PROCESS	5.86268e-09	5.23696e-11
GO:0055085	transmembrane transport	BIOLOGICAL_PROCESS	1.00484e-08	9.20911e-11
GO:0019752	carboxylic acid metabolic process	BIOLOGICAL_PROCESS	1.06675e-08	9.90022e-11
GO:0016053	organic acid biosynthetic process	BIOLOGICAL_PROCESS	2.15324e-08	2.04833e-10
GO:0046394	carboxylic acid biosynthetic process	BIOLOGICAL_PROCESS	2.15324e-08	2.04833e-10
GO:0019438	aromatic compound biosynthetic process	BIOLOGICAL_PROCESS	3.59175e-08	3.45841e-10
GO:1901605	alpha-amino acid metabolic process	BIOLOGICAL_PROCESS	3.80601e-08	3.70887e-10
GO:0005975	carbohydrate metabolic process	BIOLOGICAL_PROCESS	5.35068e-08	5.33827e-10
GO:0050789	regulation of biological process	BIOLOGICAL_PROCESS	2.22197e-07	2.26836e-09
GO:0034654	nucleobase-containing compound biosynthetic process	BIOLOGICAL_PROCESS	2.56198e-07	2.6452e-09
GO:0030001	metal ion transport	BIOLOGICAL_PROCESS	4.1301e-07	4.31217e-09
GO:0022900	electron transport chain	BIOLOGICAL_PROCESS	5.69454e-07	6.0777e-09
GO:0065008	regulation of biological quality	BIOLOGICAL_PROCESS	8.45625e-07	9.12333e-09
GO:0050896	response to stimulus	BIOLOGICAL_PROCESS	1.65694e-06	1.80687e-08
GO:0009765	photosynthesis, light harvesting	BIOLOGICAL_PROCESS	2.07388e-06	2.30966e-08
GO:0006520	cellular amino acid metabolic process	BIOLOGICAL_PROCESS	2.4415e-06	2.74739e-08
GO:0044283	small molecule biosynthetic process	BIOLOGICAL_PROCESS	2.46706e-06	2.86202e-08
GO:0044262	cellular carbohydrate metabolic process	BIOLOGICAL_PROCESS	4.31757e-06	5.10895e-08
GO:0034637	cellular carbohydrate biosynthetic process	BIOLOGICAL_PROCESS	4.52583e-06	5.4079e-08
GO:1901564	organonitrogen compound metabolic process	BIOLOGICAL_PROCESS	5.13257e-06	6.19243e-08
GO:0044271	cellular nitrogen compound biosynthetic process	BIOLOGICAL_PROCESS	5.28217e-06	6.4342e-08
GO:0097659	nucleic acid-templated transcription	BIOLOGICAL_PROCESS	5.48789e-06	6.74845e-08
GO:0032774	RNA biosynthetic process	BIOLOGICAL_PROCESS	5.83384e-06	7.24154e-08
GO:0006793	phosphorus metabolic process	BIOLOGICAL_PROCESS	9.54371e-06	1.19889e-07
GO:0048878	chemical homeostasis	BIOLOGICAL_PROCESS	9.54371e-06	1.2068e-07
GO:0006629	lipid metabolic process	BIOLOGICAL_PROCESS	9.71592e-06	1.25112e-07
GO:0006351	transcription, DNA-templated	BIOLOGICAL_PROCESS	1.57461e-05	2.06416e-07
GO:0050801	ion homeostasis	BIOLOGICAL_PROCESS	1.60499e-05	2.12261e-07
GO:0006796	phosphate-containing compound metabolic process	BIOLOGICAL_PROCESS	1.60555e-05	2.1483e-07
GO:0098660	inorganic ion transmembrane transport	BIOLOGICAL_PROCESS	2.29435e-05	3.12847e-07
GO:0050794	regulation of cellular process	BIOLOGICAL_PROCESS	2.5723e-05	3.55109e-07
GO:0042592	homeostatic process	BIOLOGICAL_PROCESS	3.30196e-05	4.5967e-07
GO:0009070	serine family amino acid biosynthetic process	BIOLOGICAL_PROCESS	3.606e-05	5.10361e-07
GO:1901607	alpha-amino acid biosynthetic process	BIOLOGICAL_PROCESS	3.71048e-05	5.32556e-07
GO:0098655	cation transmembrane transport	BIOLOGICAL_PROCESS	3.71048e-05	5.33758e-07
GO:0009768	photosynthesis, light harvesting in photosystem I	BIOLOGICAL_PROCESS	4.83585e-05	7.12474e-07
GO:0071705	nitrogen compound transport	BIOLOGICAL_PROCESS	5.06632e-05	7.58185e-07
GO:1901606	alpha-amino acid catabolic process	BIOLOGICAL_PROCESS	5.75488e-05	8.74582e-07
GO:0009064	glutamine family amino acid metabolic process	BIOLOGICAL_PROCESS	6.05526e-05	9.27256e-07
GO:0019222	regulation of metabolic process	BIOLOGICAL_PROCESS	6.07112e-05	9.36727e-07
GO:0006807	nitrogen compound metabolic process	BIOLOGICAL_PROCESS	6.32308e-05	9.82938e-07
GO:0098656	anion transmembrane transport	BIOLOGICAL_PROCESS	7.75654e-05	1.21477e-06
GO:0009063	cellular amino acid catabolic process	BIOLOGICAL_PROCESS	9.13981e-05	1.45261e-06
GO:0055080	cation homeostasis	BIOLOGICAL_PROCESS	9.38213e-05	1.50201e-06
GO:1901565	organonitrogen compound catabolic process	BIOLOGICAL_PROCESS	0.000107744	1.74991e-06
GO:0005992	trehalose biosynthetic process	BIOLOGICAL_PROCESS	0.000152309	2.5267e-06
GO:0005991	trehalose metabolic process	BIOLOGICAL_PROCESS	0.000179959	3.04802e-06
GO:0008652	cellular amino acid biosynthetic process	BIOLOGICAL_PROCESS	0.000202045	3.44554e-06
GO:0006560	proline metabolic process	BIOLOGICAL_PROCESS	0.000250162	4.32415e-06
GO:0006873	cellular ion homeostasis	BIOLOGICAL_PROCESS	0.000257236	4.50611e-06
GO:0005984	disaccharide metabolic process	BIOLOGICAL_PROCESS	0.000257236	4.50611e-06
GO:0003333	amino acid transmembrane transport	BIOLOGICAL_PROCESS	0.000261736	4.64424e-06
GO:0009069	serine family amino acid metabolic process	BIOLOGICAL_PROCESS	0.000263439	4.73334e-06
GO:0055082	cellular chemical homeostasis	BIOLOGICAL_PROCESS	0.000361063	6.65998e-06
GO:0015672	monovalent inorganic cation transport	BIOLOGICAL_PROCESS	0.000365633	6.78668e-06
GO:0016070	RNA metabolic process	BIOLOGICAL_PROCESS	0.000424332	7.98537e-06
GO:0016051	carbohydrate biosynthetic process	BIOLOGICAL_PROCESS	0.000424332	8.08781e-06
GO:0098662	inorganic cation transmembrane transport	BIOLOGICAL_PROCESS	0.000471132	9.12749e-06
GO:0010196	nonphotochemical quenching	BIOLOGICAL_PROCESS	0.000501483	9.89004e-06
GO:1990066	energy quenching	BIOLOGICAL_PROCESS	0.000501483	9.89004e-06
GO:0019725	cellular homeostasis	BIOLOGICAL_PROCESS	0.000538718	1.07494e-05
GO:0009311	oligosaccharide metabolic process	BIOLOGICAL_PROCESS	0.000559397	1.12269e-05
GO:1901360	organic cyclic compound metabolic process	BIOLOGICAL_PROCESS	0.000598502	1.20811e-05
GO:0009767	photosynthetic electron transport chain	BIOLOGICAL_PROCESS	0.000607806	1.23479e-05
GO:0043170	macromolecule metabolic process	BIOLOGICAL_PROCESS	0.000607806	1.241e-05
GO:0006818	hydrogen transport	BIOLOGICAL_PROCESS	0.000753982	1.56569e-05
GO:0015992	proton transport	BIOLOGICAL_PROCESS	0.000753982	1.56569e-05
GO:0019344	cysteine biosynthetic process	BIOLOGICAL_PROCESS	0.000804026	1.68827e-05
GO:1903506	regulation of nucleic acid-templated transcription	BIOLOGICAL_PROCESS	0.00085257	1.80009e-05
GO:2001141	regulation of RNA biosynthetic process	BIOLOGICAL_PROCESS	0.000864578	1.83547e-05
GO:0006534	cysteine metabolic process	BIOLOGICAL_PROCESS	0.000875711	1.87786e-05
GO:1903825	organic acid transmembrane transport	BIOLOGICAL_PROCESS	0.000875711	1.87943e-05
GO:0044550	secondary metabolite biosynthetic process	BIOLOGICAL_PROCESS	0.000887005	1.94483e-05
GO:0051252	regulation of RNA metabolic process	BIOLOGICAL_PROCESS	0.00108614	2.40063e-05
GO:0010103	stomatal complex morphogenesis	BIOLOGICAL_PROCESS	0.00108614	2.41186e-05
GO:0031323	regulation of cellular metabolic process	BIOLOGICAL_PROCESS	0.00108614	2.41924e-05
GO:0016054	organic acid catabolic process	BIOLOGICAL_PROCESS	0.00110896	2.4958e-05
GO:0046395	carboxylic acid catabolic process	BIOLOGICAL_PROCESS	0.00110896	2.4958e-05
GO:0072330	monocarboxylic acid biosynthetic process	BIOLOGICAL_PROCESS	0.00117399	2.68302e-05
GO:0009065	glutamine family amino acid catabolic process	BIOLOGICAL_PROCESS	0.00128696	2.96099e-05
GO:0006820	anion transport	BIOLOGICAL_PROCESS	0.00137415	3.20422e-05
GO:0046351	disaccharide biosynthetic process	BIOLOGICAL_PROCESS	0.00139741	3.27468e-05
GO:0044255	cellular lipid metabolic process	BIOLOGICAL_PROCESS	0.00145274	3.43804e-05
GO:0019219	regulation of nucleobase-containing compound metabolic process	BIOLOGICAL_PROCESS	0.00146243	3.47793e-05
GO:0009416	response to light stimulus	BIOLOGICAL_PROCESS	0.00149206	3.56572e-05
GO:0010467	gene expression	BIOLOGICAL_PROCESS	0.00183383	4.40374e-05
GO:0030003	cellular cation homeostasis	BIOLOGICAL_PROCESS	0.00184302	4.46382e-05
GO:0044723	single-organism carbohydrate metabolic process	BIOLOGICAL_PROCESS	0.00187611	4.57057e-05
GO:0009308	amine metabolic process	BIOLOGICAL_PROCESS	0.00189591	4.6408e-05
GO:0009059	macromolecule biosynthetic process	BIOLOGICAL_PROCESS	0.00193181	4.75573e-05
GO:0006355	regulation of transcription, DNA-templated	BIOLOGICAL_PROCESS	0.00193181	4.7735e-05
GO:0010374	stomatal complex development	BIOLOGICAL_PROCESS	0.00226482	5.64892e-05
GO:0009314	response to radiation	BIOLOGICAL_PROCESS	0.002488	6.23442e-05
GO:0034645	cellular macromolecule biosynthetic process	BIOLOGICAL_PROCESS	0.00271404	6.83232e-05
GO:0009312	oligosaccharide biosynthetic process	BIOLOGICAL_PROCESS	0.00307233	7.80558e-05
GO:0046483	heterocycle metabolic process	BIOLOGICAL_PROCESS	0.00307639	7.85157e-05
GO:0032787	monocarboxylic acid metabolic process	BIOLOGICAL_PROCESS	0.00356722	9.18705e-05
GO:0006790	sulfur compound metabolic process	BIOLOGICAL_PROCESS	0.00391054	0.000101454
GO:0033609	oxalate metabolic process	BIOLOGICAL_PROCESS	0.0043488	0.000115026
GO:1901566	organonitrogen compound biosynthetic process	BIOLOGICAL_PROCESS	0.00437376	0.000116194
GO:0044260	cellular macromolecule metabolic process	BIOLOGICAL_PROCESS	0.00448114	0.000119566
GO:0006576	cellular biogenic amine metabolic process	BIOLOGICAL_PROCESS	0.00516414	0.000139916
GO:0010556	regulation of macromolecule biosynthetic process	BIOLOGICAL_PROCESS	0.00516414	0.000140187
GO:0080090	regulation of primary metabolic process	BIOLOGICAL_PROCESS	0.00538531	0.000146815
GO:0005976	polysaccharide metabolic process	BIOLOGICAL_PROCESS	0.00555821	0.000152174
GO:0008610	lipid biosynthetic process	BIOLOGICAL_PROCESS	0.00603513	0.000165931
GO:0031326	regulation of cellular biosynthetic process	BIOLOGICAL_PROCESS	0.00605762	0.000167252
GO:0048367	shoot system development	BIOLOGICAL_PROCESS	0.00618182	0.000171398
GO:0060255	regulation of macromolecule metabolic process	BIOLOGICAL_PROCESS	0.00635048	0.00017722
GO:0072511	divalent inorganic cation transport	BIOLOGICAL_PROCESS	0.00635048	0.000178486
GO:0070838	divalent metal ion transport	BIOLOGICAL_PROCESS	0.00635048	0.000178486
GO:0044106	cellular amine metabolic process	BIOLOGICAL_PROCESS	0.00635048	0.000179022
GO:0009628	response to abiotic stimulus	BIOLOGICAL_PROCESS	0.0069778	0.000200753
GO:0051171	regulation of nitrogen compound metabolic process	BIOLOGICAL_PROCESS	0.00724894	0.000209395
GO:0000097	sulfur amino acid biosynthetic process	BIOLOGICAL_PROCESS	0.00756151	0.000219301
GO:0009889	regulation of biosynthetic process	BIOLOGICAL_PROCESS	0.00768353	0.000223732
GO:0019252	starch biosynthetic process	BIOLOGICAL_PROCESS	0.00850799	0.000252673
GO:0006562	proline catabolic process	BIOLOGICAL_PROCESS	0.00944214	0.000285893
GO:2000112	regulation of cellular macromolecule biosynthetic process	BIOLOGICAL_PROCESS	0.0106783	0.000325801
GO:0006865	amino acid transport	BIOLOGICAL_PROCESS	0.0124032	0.000384182
GO:0033692	cellular polysaccharide biosynthetic process	BIOLOGICAL_PROCESS	0.0135232	0.000420442
GO:1902600	hydrogen ion transmembrane transport	BIOLOGICAL_PROCESS	0.0144418	0.000452355
GO:0042886	amide transport	BIOLOGICAL_PROCESS	0.0144522	0.000456031
GO:0005982	starch metabolic process	BIOLOGICAL_PROCESS	0.0152062	0.000481587
GO:0006545	glycine biosynthetic process	BIOLOGICAL_PROCESS	0.0165705	0.000530565
GO:0009773	photosynthetic electron transport in photosystem I	BIOLOGICAL_PROCESS	0.016823	0.000540599
GO:0044264	cellular polysaccharide metabolic process	BIOLOGICAL_PROCESS	0.0173746	0.000562235
GO:0015698	inorganic anion transport	BIOLOGICAL_PROCESS	0.0173746	0.000562356
GO:0006725	cellular aromatic compound metabolic process	BIOLOGICAL_PROCESS	0.0181373	0.000589147
GO:0000096	sulfur amino acid metabolic process	BIOLOGICAL_PROCESS	0.0181628	0.000592082
GO:0010468	regulation of gene expression	BIOLOGICAL_PROCESS	0.0197148	0.000647249
GO:0006259	DNA metabolic process	BIOLOGICAL_PROCESS	0.0203579	0.000679864
GO:0006567	threonine catabolic process	BIOLOGICAL_PROCESS	0.0203579	0.00068017
GO:0006595	polyamine metabolic process	BIOLOGICAL_PROCESS	0.0204384	0.000685232
GO:0042401	cellular biogenic amine biosynthetic process	BIOLOGICAL_PROCESS	0.0218725	0.000738387
GO:0009309	amine biosynthetic process	BIOLOGICAL_PROCESS	0.0218725	0.000738387
GO:0010016	shoot system morphogenesis	BIOLOGICAL_PROCESS	0.0267796	0.000910685
GO:1901135	carbohydrate derivative metabolic process	BIOLOGICAL_PROCESS	0.0271326	0.000928553
GO:0044272	sulfur compound biosynthetic process	BIOLOGICAL_PROCESS	0.0275829	0.000947163
GO:0034641	cellular nitrogen compound metabolic process	BIOLOGICAL_PROCESS	0.0280592	0.000966773
